# Supplementary material for: Id1 and PD-1 Combined Blockade Impairs Tumor Growth and Survival of KRAS-mutant Lung Cancer by Stimulating PD-L1 Expression and Tumor Infiltrating CD8+ T Cells
Source: Cancers (Basel). 2020 Oct 28;12(11):3169. doi: 10.3390/cancers12113169 (PMC7693788; doi:10.3390/cancers12113169)
Supplement: Supplementary file 1 [file cancers-12-03169-s001.zip]

Archive with 3 entries (2 files):
- cancers-957530-supplementary-1029/
- cancers-957530-supplementary-1029/cancers-957530-supplementary xml-1028.docx
- cancers-957530-supplementary-1029/WB.pdf
